# Supplementary material for: The Dynamic Modulation Doping Effect of Gas Molecules on an AlGaN/GaN Heterojunction Surface
Source: Nanomaterials (Basel). 2024 Jul 16;14(14):1211. doi: 10.3390/nano14141211 (PMC11280321; doi:10.3390/nano14141211)
Supplement: Supplementary file 1 [file nanomaterials-14-01211-s001.zip]

Archive with 1 entries (1 files):
- nanomaterials-3011991-supplementary.pdf
